# Supplementary material for: Association between the GLP1R A316T Mutation and Adolescent Idiopathic Scoliosis in French Canadian and Italian Cohorts
Source: Genes (Basel). 2024 Apr 11;15(4):481. doi: 10.3390/genes15040481 (PMC11050147; doi:10.3390/genes15040481)
Supplement: Supplementary file 1 [file genes-15-00481-s001.zip]

Archive with 1 entries (1 files):
- genes-2928183-supplementary.pdf
